# Supplementary material for: Impact of SARS-CoV-2 vaccination of children ages 5–11 years on COVID-19 disease burden and resilience to new variants in the United States, November 2021–March 2022: a multi-model study
Source: Lancet Reg Health Am. 2022 Nov 22;17:100398. doi: 10.1016/j.lana.2022.100398 (PMC9679449; doi:10.1016/j.lana.2022.100398)
Supplement: Supplementary File S2 [file mmc3.csv]

Team	model_version	license	citation	age_groups	asymptomatics	case_fatality_rate	values	modeling_NPI	natural_immunity_duration	vaccine_efficacy_delay	vaccine_efficacy_transmission	vaccine_hesitancy	vaccine_immunity_duration	importations	methods_long	calibration	compliance_NPI	confidence_interval_method	contact_tracing	infection_fatality_rate	spatial_structure	testing	team_model_designation	data_inputs	website_url	model_contributors	team_name	younger age-group specific elements (e.g., school terms, included in seasonal transmission)	younger age-group specific NPIS (e.g., school closures)	reactive_interventions_or_behavior	non-fixed parameters (with ranges explored if possible)	initial_immunity_estimates (if available)	R_effective estimation procedure (any available information). This could include any method used to estimate changes in transmissibility (particularly to adjust for levels immunity)
CU_AGE_ST	model_09_05	-	https://www.nature.com/articles/s41586-021-03914-4, https://www.cambridge.org/core/journals/epidemiology-and-infection/article/nonpharmaceutical-interventions-and-inoculation-rate-shape-sarscov2-vaccination-campaign-success/EFDFBF8E6152F43094399B334FCBFE65	(0 - 4, 5 - 17, 18- 49, 50 - 64 and >65)	Infections divided into ascertained and not ascertained. Ascertainment rate is inferred by the model.	Population (not age-specific) CFR based on JHU CSSE County-level confirmed cases and JHU CSSE County-level confirmed deaths. Age specific CFR distributed based on historical data (CDC case report data Line List )	We produce inference with a model-filter framework using a metapopulation county-level SEIR model and assimilating daily county incidence of cases. Then, to produce age-stratified projections, a second dynamical model, age and population- stratified, is initialized with the previously defined parameters and initial conditions.	We did not impose additional NPIs. Any residual measure would be captured by the inferred time dependent reproductive number.	No waning	All individuals receive 2 doses. Efficacy imposed 2 weeks after first dose, 2 weeks after second dose.	Vaccine prevents infection with VE=30% 2 weeks after first dose ,70% 2 weeks after second dose(same effectiveness in preventing symptomatic disease).Vaccinated individuals have a reduced probability by (1-efficacy) of gettinginfected upon contact with infectious individuals. CHR and CFR for vaccinated is 1/3 of CHR and CFR for unvaccinated.	Target vaccination coverage set at 80% of the 12+ population. modeled on https://delphi.cmu.edu/covidcast/indicator/?date=20210313&sensor=fb-survey-smoothed_covid_vaccinated_or_accept and https://data.cdc.gov/stories/s/Vaccine-Hesitancy-for-COVID-19/cnd2-a6zw. Across age group modeled using https://www.census.gov/library/visualizations/interactive/household-pulse-survey-covid-19-vaccination-track…	No waning	Not Applicable	The metapopulation county-level SEIR model reproduces transmission within and between the 3142 counties in US. A model-filter framework assimilates daily county incidence of cases and updates the distribution of parameters and state variables at each time step. The inferred parameters and initial conditions are aggregated at the state level and combined with state-level information on population …	We used a data assimilation method (EAKF, the ensemble adjustment Kalman filter) to assimilate county level cases from JHU and to estimate the (non-age stratified ) epidemiological parameters and state variable at the beginning of projections (e.g. susceptibility, time-dependent reproductive number, ascertainment rate). Then we use additional information on population structure and age-specific i…	Not Applicable	We compute credible intervals as percentiles across 100 ensemble members	NA	Not applicable	To perform the inference in step 1) we used a county-scale metapopulation model in which transmission of SARS-CoV-2 is simulated within and between each of the 3142 counties of the US. The subpopulations of each county are linked by documented rates of inter-county commuting and random travel. County-level estimates that are then aggregated at the state level in step 2) (weighed on population) fo…	Not applicable	NA	JHU CSSE County-level confirmed cases, Safegraph mobility, CDC SEROPREVALENCE data from Nationwide Commercial Laboratory Seroprevalence Survey (state, age groups), age distribution of recent infections from individual state departments (state, age groups), POLYMOD contact rates across age group in US.	https://github.com/shaman-lab	Marta Galanti (CU) <mg3822@cumc.columbia.edu>,Teresa Yamana (CU) <tky2104@cumc.columbia.edu>, Sen Pei (CU) <sp3449@cumc.columbia.edu>, Jeffrey Shaman (CU) <jls106@cumc.columbia.edu>	Columbia University	contact rates among school-aged populations are modeled explictly using contact rates from POLYMOD study	not modeled explictly	no	Inferred parameters: ascertainment rate, transmission rate. For projections we used interquartiles of the inferred distributions.	Immunity is inferred at the beginning of simulation at the county level for the overall population. We then aggregate at state level and used serological estimates from CDC and vaccination records to inform susceptibility by age grop. The median value across state was 25% susceptible fraction.	The time dependent reproductive number R_t is the largest eigenvalue of the NGM (next generation matrix) of the transmission model, and thus depends on the estimated transmission rate, ascertainment rate. We estimate a different R_t for the different counties. For details see supplementary material of https://pubmed.ncbi.nlm.nih.gov/32179701/. The R_eff is then obtained by multiplying by the rela…
JHUAPL-Bucky	2021-07-27 (11ac937)	mit	NA	[0-4, 5-9, 10-14, 15-19, 20-24, 25-29, 30-34, 35-39, 40-44, 45-49, 50-54, 55-59, 60-64, 65-69, 70-74, 74+]	Taken from CDC Pandemic Planning Scenario 5. Mean value of 30%.	Estimated per age group at multiple admininstrative levels based on historical data and case reporting rates. Constant over time.	Spatial compartment model using public mobility data. Local parameters (case reporting rates, doubling times, etc) are estimated using data from CSSE, HHS hospitalizations and CDC scenario 5.	NPI effects are estimated by comparing recent historical growth rates with expected growth rates in the absence of NPI. The removal of NPIs is modeled as a linear daily decrease in that effect.	permanent	Delay in vaccine efficacy is taken to be the values prescribed in the scenarios.	Vaccine efficacy is taken to be the values prescribed in the scenarios.	Vaccine hesitancy is calculated on a per state, per ACIP group, per age group basis based on the U.S. Census Bureau Household Pulse Survey (https://www.census.gov/programs-surveys/household-pulse-survey.html). Based on survey responses, assumptions are made regarding how many respondants will never receive a vaccine and how many respondants will delay being vaccinated as part of their state-level…	permanent	Not applicable	NA	Model parameters and their priors are fit to historical data using a coarse Bayesian surrogate optimization followed by a Nelder‚ÄìMead optimization to find the local minima in WIS.	Not applicable	Monte Carlo of 2000 simulations	Not applicable	Estimated per age group at multiple admininstrative levels based on historical data and case reporting rates. Constant over time.	Modeling is done at the county level in the US. Counties are coupled using mobility data.	Not applicable	primary	NA	https://github.com/mattkinsey/bucky	Matt Kinsey (JHU/APL) <matt.kinsey@jhuapl.edu>, Kate Tallaksen (JHU/APL) <kate.tallaksen@jhuapl.edu>, R.F. Obrecht (JHU/APL) <freddy.obrecht@jhuapl.edu>, Laura Asher (JHU/APL) <laura.asher@jhuapl.edu>, Cash Costello (JHU/APL) <cash.costello@jhuapl.edu>, Michael Kelbaugh (JHU/APL) <michael.kelbaugh@jhuapl.edu>, Shelby Wilson (JHU/APL) <shelby.wilson@jhuapl.edu>, Lauren Shin (JHU/APL) <lauren.shin@…	Johns Hopkins University Applied Physics Lab	contact rates among school-aged populations are modeled explictly using contact rates from Prem et al. 2021	not modeled explictly	no	Generation interval, serial interval, hazard ratio (for deaths) of current strain vs wildtype, fraction of infections that are asymptomatic, relative infectiousness of asymptomatic infections, fraction of transmissions occuring before symptom onset, time from symptom onset to hospitalization, time spent in hospital, time from death until reporting, time from symptom onset to death, vaccine effica…		R_eff is estimated at the county or state level using the in change recent case incidence over the generation time
JHU_IDD-CovidSP	1	mit	https://www.medrxiv.org/content/10.1101/2020.06.11.20127894v1	0-17, 18-64, 65+	Not applicable	Not applicable	State-level metapopulation model with commuting and stochastic SEIR disease dynamics with social-distancing indicators.	Stay-at-home orders and subsequent social distancing interventions are updated at the state-level according to recent policy documents. Ongoing interventions continued through the remainder of the simulation period. Intervention effects are inferred wherepossible.	Not applicable	Immunity is assumed to develop exactly 14 days after vaccination.	Vaccine efficacy is assumed to be against infection, not specifically transmission. Vaccine efficacy estimates are assumed based on the scenarios.	Hesitancy is not assumed other than specifically indicated by the scenarios.	Not applicable	Functionality in place, but not currently in use.	This is a county-level metapopulation model with stochastic SEIR diseasedynamics. This model incorporates uncertainty in epidemiological parameters and the effectiveness of state-wide intervention policies on social distancing and stay-at-home orders. Infections are seeded stochastically with roughly 10 times the number of confirmed cases in the first five days of a county epidemic and R0 and the…	We use anMCMC-like inference procedure that calibrates model outputs to weekly aggregations of incident confirmed cases and deaths as reported by USA Facts. For the inference of the baseline reproductive number and the caseconfirmation to infection ratio, hierarchical grouping terms enable sharingof strength among counties in the same state.	Not applicable	We compute confidence intervals as quantiles across 300 simulations.	Not applicable	Age-adjusted based on population age distribution and age-distribution of those who have received at least one vaccine dose. US national CFR set at 5%.	state-level metapopulation accounting for spatial mobility using community data between states.	Not applicable	NA	NA	https://github.com/HopkinsIDD/COVIDScenarioPipeline	Joseph C. Lemaitre (EPFL), Juan Dent Hulse (Johns Hopkins Infectious Disease Dynamics), Kyra H. Grantz (Johns Hopkins Infectious Disease Dynamics), Joshua Kaminsky (Johns Hopkins InfectiousDisease Dynamics), Stephen A. Lauer (Johns Hopkins Infectious Disease Dynamics), Elizabeth C. Lee (JohnsHopkins Infectious Disease Dynamics), Justin Lessler (Johns Hopkins InfectiousDisease Dynamics)<justin@jhu…	Johns Hopkins ID Dynamics COVID-19 Working Group	School/holiday term and monthly seasonal terms fit separately	The impacts of NPIs and substantial shifts in transmission potential caused by behavior and human interaction are accounted for through fitting transmission adjustments during explicitly defined periods, defined by policies and relevant dates. These periods include changes in school closures/openning, school terms, and holidays. No strong assumptions are made on the impact of these NPIs or polici…	No	Parameters for each NPI/intervention period, monthly seasonal terms, local variance in transmission between states, reporting rate of cases (cases to infections), and transmissiblity of the Omicron variant are all non-fixed and explored/fit to data. Seeding of infections is also non-fixed. Each of these is allowed a standard deviation and a standard deviation of the perturbation that controls the…	TBD
NotreDame-FRED	8/17/20	BSD Simplified	citation: Espana G, Cavany S, Oidtman R, Barbera C, Costello A, Lerch A, Poterek M, Tran Q, Wieler A, Moore SM, Perkins TA. Impacts of K-12 school reopening on the COVID-19 epidemic in Indiana, USA. Epidemics, 2021. https://www.sciencedirect.com/science/article/pii/S1755436521000396	10-year age bands up-to age 79 inclusive, then 80+	Age-dependent, based on Davies et al.	Derived from probability of symptoms and infection fatality ratio by age	FRED is an agent-based model developed for influenza, and modified to represent COVID-19 transmission. Transmission occurs within locations when a susceptible and an infectious agent shared that location during a day. Agents can modify their behavior in response to their health status or the public health recommendations. More informtaion: https://www.sciencedirect.com/science/article/pii/S175543…	We fit the maximum proportion of people sheltering in place. We then use google mobility data to estimate trends in people sheltering in place. The maximum level of face-mask wearing compliance is included in the calibration (see below). The trend in mask adoption is fitted to google shopping trends.	After 8 months natural immunity wanes to 87%	15 days following second dose	We assume vaccine affects susceptibility but not infectiousness. Vaccine efficacy varies by variant, but not by age. We assume the newly emerging variant has the same efficacy as Delta.	We don't directly model hesistancy: we have an upper limit of 90% for vaccine uptake, but we then fit vaccine uptake to the past data on vaccine uptake and assume the same rate of increase in uptake continues in the projection. For the 5-11 age-bracket we assume the same upper limit as other age groups, and the same rate of increase in uptake as the 12-17 age group.	We assume no waning in vaccine-derived immunity on the time-scales of the simulation.	For variants, we take data from covariants.org at national level, and estimate different scaling factors for each of the variant to match estimated prevalence by state.	We used an existing agent-based model, FRED (Framework for Reconstructing Epidemic Dynamics) which was developed by the university of Pittsburgh in response to the 2009 influenza pandemic (Grefenstette et al. 2013). We modified the model parameters to represent the natural history of COVID-19 and calibrated a set of parameters to reproduce current trends of deaths due to COVID-19 in the US. FRED …	We have a three stage fitting process. In the first stage (up until Fall 2020) we fit a range of parameters including transmissibility. In the second stage, Fall 2020 - Dec 2020: keep all previous parameters at final values in Fall 2020, and calibrate school capacity and masking parameters. in the Final stage, Dec 2020 - present: fix school parameters and calibrate transmissibility and immune esc…	Compliance with NPIs is modeled using google mobility reports for people staying at home and google trends for the use of facemasks. These estimates are used in the model calibration. For the projection period, NPIs are not in place.	We simulate the model 100 times, sampling from the posterior distribution of each of the calibrated parameters	NA	Age dependent, as given by Verity et al.	Locations and location types explicitly modeled. Agents move around these locations on a daily basis depending on their age and ocupation.	We fit to testing data up until the end of the COVID-tracking project, but don't directly model the testing process. We also calibrate a parameter describing the ratio of (1-specificity) and sensitivity of the testing process (i.e. not of the test itself).	primary	whole period: Deaths - JHU. until fall 2020: COVID-19 tracking project testing data (positives and negatives), seroprevalence by age in Indiana.	https://github.com/confunguido/FRED	Guido Espana <guido.espana@nd.edu>, Sean Cavany <scavany@nd.edu>, Sean Moore <smoore15@nd.edu>, Alex Perkins <taperkins@nd.edu>	University of Notre Dame	School/holiday term. No seasonal component is modeled.	Schools were closed during spring 2020 and partially opened in fall 2020. During the projections period, schools are opened except during holidays or school vacations.	68% probability of self-isolation if symptomatic	Scaling factor for importations, probability of transmission upon contact with susceptible agent calibrated for each variant, scaling factor of time-varying mobility curves, facemask compliance, school facemask compliance, school reduced capacity during fall 2020, immune escape for each variant.	We simulate transmission of SARS-CoV-2 from the beginning of 2020 and record infections for each variant. The combined attack rate is calculated as the number of people with one or more infections.	To calcuate R_t we record all infections in the model and calculate the number of secondary infections caused by an infectious agent during their infectious period. The R_t is then summarized at the State level.
MOBS_NEU-GLEAM	1	No license	Davis, Jessica T., et al. "Cryptic transmission of SARS-CoV-2 and the first COVID-19 wave." Nature 600.7887 (2021): 127-132. https://doi.org/10.1038/s41586-021-04130-w PMCID: PMC8636257 PMID: 34695837	[0-9, 10-19, 20-24, 25-29, 30-39, 40-49, 50-59, 60-69, 70-79, 80+]	Probability of symptomatic infections from Poletti et al. https://arxiv.org/pdf/2006.08471.pdf	Not applicable	GLEAM is an age-structured metapopulation model that includes county-level demographic data, short-range commuting flows, domestic air traffic,and age-specific contact patterns.	Domestic airline traffic flows and reductions are computed from the daily origin-destination traffic flows from the Official Aviation Guide (OAG) database. Commuting and mobility reductions are obtained from the Google mobility (https://www.google.com/covid19/mobility/) data.The impact of mitigation policies is reflected in specific contact patterns calculated in the model‚Äôs synthetic populatio…	exponentially distributed immune waning with mean of 1 year	14 days	Leaky vaccines with efficacies as specified by the scenarios	Vaccine hesitancy is calculated on a per state and per age group basis based on the U.S. Census Bureau Household Pulse Survey and observed vaccine trends in demographic characteristics as reported in CDC COVID Data Tracker (https://covid.cdc.gov/covid-data-tracker/#vaccination-demographics-trends).	leaky vaccine + waning (see before)	Both international and domestic importations are explicitly modeled.	The GLEAM framework is based on a metapopulation approach in which the United States are divided into geographical subpopulations corresponding to Census counties.Human mobility between subpopulations is represented on a network. The mobility data layer identifies the numbers of individuals traveling from one subpopulation to another.The mobility network constitutes of different kinds of mobility…	The model generates an ensemble of possible epidemic profiles that are filtered using the Akaike Information Criterion on the state-level time series of deaths until epiweek 2020W53.The different scenario projections are then obtained from the final ensemble of the selected stochastic runs.	as inferred from Mobility data	Credible interval generated from the ensemble projections.	Not applicable	Not applicable	county-level	Not applicable	NA	JHU CSSE case and death data, Google mobility data, Oxford Covid-19 Government Response Tracker (OxCGRT) data, and Official Aviation Guide (OAG) database.	http://covid19.gleamproject.org/	Matteo Chinazzi (Laboratory for the Modeling of Biological and Socio-technical Systems, Northeastern University, Boston, MA) <m.chinazzi@northeastern.edu>,Jessica T. Davis (Laboratory for the Modeling of Biological and Socio-technical Systems, Northeastern University, Boston, MA) <davis.jes@northeastern.edu>,Kunpeng Mu (Laboratory for the Modeling of Biological and Socio-technical Systems, Northe…	MOBS_NEU	Contact rates are explicitly modeled using contact matrices from Mistry et al. (2021). School closures/calendars follow observed data. Seasonality is explicitly modeled (see Balcan et al. 2010 for details).	Contact matrices explicitly include a school layer (for details see Mistry et al., 2021).	no	R0, seasonality, reporting delay, IFR	Posterior Calibrated on the full epidemic history (age dependent).	posterior calibrated on the full epidemic history.
UNCC-hierbin	9/14/21	cc-by-4.0	NA	All age groups, including 5-12yr.	NA	CFR was estimated as a function of time (implicitly with vaccination rate) in each state with data in 2021.	Because of the complexity of socio-epidemiological system of COVID-19, we developed a statistical model to track and predict the cumulative case in 2021, assuming it follow certain asymptotic curves. We then projected cumulative case based on the developed model which served as the baseline scenario (no external processes such as changes in NPIs,vaccination campaigns, new variant invasion, etc.).…	NA	For this project we assumed no leaking immunity from previous infection, i.e., much longer than 6mo.	NA	Efficacy of vaccine to reduce transmission was modeled as a state- and time-dependent function based on existing data in 2021.	Vaccine hesitancy was implicitly modeled as an asympototic curve of vaccination rate in each state.	1 year or 3 year, expotentially decay	NA for current version.	NA	2021 cumulative case data by state were used to model and calibrate the initial model. 2020 incident case data by state are also used to calibrate local behavior of the model.	NA	Several assumptions were made to address uncertainty, e.g., system stochasticity from random noise, state-level variation in vaccination rate, state-level variation in lifting NPI mandate, etc.	NA	NA	By state.	NA	NA	JHU case and death data, HHS hospitalization data, NYT vaccination data, KFF population demographic data.	NA	Shi Chen (UNC Charlotte Department of Public Health Sciences & School of Data Science) <schen56@uncc.edu>, Rajib Paul (UNC Charlotte Department of Public Health Sciences and School of Data Science) <rajib.paul@uncc.edu>, Daniel Janies (UNC Charlotte Department of Bioinformatics and Genomics) <djanies@uncc.edu>, Jean-Claude Thill (UNC Charlotte Department of Geography and Earth Sciences and School…	UNCC	School/holiday term as discrete seasonal term	not modeled explictly	no	Parameters for NPIs are estimated at state-level (spatial variability) but not temporal variability explicitly	not modeled explictly but can be retrofit	NA due to non-mechanistic formulation of the model
USC-SIkJalpha	8/15/21	mit	[1] Ajitesh Srivastava, Tianjian Xu and Viktor K. Prasanna, Fast and Accurate Forecasting of COVID-19 Deaths using the SIkJalpha Model. https://arxiv.org/abs/2007.05180.[2] Ajitesh Srivastava and Viktor K. Prasanna, Data-driven Identification of Number of Unreported Cases for COVID-19: Bounds and Limitations.SIGKDD Conference on Knowledge Discovery and Data Mining (KDD 2020) Health Day Track.[3] …	[0-4, 5-11, 12-17, 18-65, 65+] Age-wise vaccine, cases, hospitalizations, deaths for training as well as projections. Population with waned immunity tracked for each age-group	Using sero-prevelance data from the CDC. Note that this covers the currect cumulative fraction of unreported, untested, and asymptomatic.	Learned from recent data.	Uses SIKJalpha which models temporally varying infection, death, and hospitalization rates. Learning is performed by reducing the problem to multiple simple linear regression problems. Effects of variant and non-variant are modeled separately as competing contagions.	[Round 9_updated] No longer changed explicitly. My source, Cubiq, seems to have stopped updating its data :(. Instead, various levels of waning immunity have been considered and they play a role in increasing the infections.	As per round 8.1 scenarios. Each scenario is considered equally likely.	14 days	As given by scenarios	A model (much like suceptible-infected) fitted on each age group. Maximum coverage of each group taken as the upper bound on the coverage on the lower age-group.	As per round 8.1 scenarios. Each scenario is considered equally likely.	Not applicable	We use our own epidemic model called SI-kJalpha, preliminary version of which we have successfully used during DARPA Grand Challenge 2014. Our model can consider the effect of many complexities of the epidemic process and yet be simplified to a few parameters that are learned using fast linear regressions. Therefore, our approach can learn and generate forecasts extremely quickly. On a 2 core des…	All calibrations using regression. No manual-tuning other than the listed assumption and trivial settings: non-zero lag between infection and death.	Not modeled.	We generate multiple trajectories by (i) Uniform sampling of the recently seen infection rates, under-reporting/asymptomatic population, vaccine coverage, NPI uncertainties, waning parameters uncertainty, and variant prevelance. (ii) For each of the above case trajectories, we use multiple possibilities of death and hospitalization rates that have been seen in the recent past. The above results i…	NA	Learned from recent data.	Not applicable.	Not applicable.	primary	Cases and deaths - JHU, hospitalization - HHS time-series	https://scc-usc.github.io/ReCOVER-COVID-19	Ajitesh Srivastava <ajiteshs@usc.edu>	University of Southern California	estimated contact matrix for age-groups; no special treatment for school term	not modeled explictly	no	(Estimated: temporal transmission rates per variant, temporal death and hospitalization rates, future vaccine adoption across age-groups)(Hyperparameters explored as ranges: seroprevalence based on the range provided by CDC data, uncertainty in future transmission based on transmission rates seen in the past few weeks, variant proportions in the range of estimated 95% interval, waning scenarios a…	N/A	Susceptibility is computed based on seroprevalence and vaccinations along with waning immunity. Contact matrix and variant specific transmisison rates are estimated. These combined provide R_effective for each variant
UVA-adaptive	v10_ensemble_1.8_i14_1w	cc-by-4.0	NA	0-18, 19-64, 65+	No explicit representation of asymptomatic cases, infections are divided into observed as confirmed cases and unobserved, symptomatic infections can be in either category	CFR is dynamically calculated, using observed deaths and observed cases. Delay from case to death per state is estimated by looking at which lag generates the highest correlation between normalized case and death time series. We censor the last 2 weeks of observed deaths to avoid reporting delay biases. These CFRs are relatively stable through the simulation period though vary some between states	We use a discrete time SEIR compartmental model fit to observed cases at the county level and aggregated to the states. County level case time series are augmented with 1 week ahead forecasts from UVA-ensemble model(submitted to ForecastHub) before fitting. The fitting procedure takes into account variable case ascertainment rate informed by CDC seroprevalence surveys, growth of variant prevalenc…	NPI impact and adjustments are done by proxy using the fitted transmissibility. The 0% NPIs are assumed to be equivalent to highest transmissibility observed since May 2020. If the current transmissibility is higher than equivalent of scenario defined 50%/80% NPIs it is assumed that the current NPIs reached lowest levels and are not adjusted. Relaxations are done in a linear fashion from current …	Waning same as vaccination	14 days after each dose, half efficacy for first dose	Leaky vaccines with efficacies as specified by the scenarios	NA	NA	NA	NA	NA	NA	NA	NA	NA	NA	NA	NA	NA	https://biocomplexity.virginia.edu/project/covid-19-pandemic-response	Przemyslaw Porebski (UVA) <pjp2b@virginia.edu>, Srinivasan Venkatramanan (UVA) <srini@virginia.edu>, Aniruddha Adiga (UVA) <aa5dw@virginia.edu>, Bryan Lewis (UVA) <brylew@virginia.edu>, Brian Klahn (UVA), Joseph Outten (UVA), James Schlitt (UVA), Patrick Corbett (UVA), Pyrros Alexander Telionis (UVA), Lijing Wang (UVA), Akhil Sai Peddireddy (UVA), Benjamin Hurt (UVA), Jiangzhuo Chen (UVA), Anil V…	UVA Biocomplexity Institute	age-stratification used only in outcome processing. does not influence contact rates.	not modeled explicitly	no	incubation/infectious period, ascertainment rate, reporting delay	Calibrated through entire epidemic history with 6 months waning of vaccine and natural immunity.	transmissibility obtained by calibration to ground truth cases across design parameters.
UVA-EpiHiper	9/10/21	cc-by-4.0	NA	our synthetic populations have precise ages for all individuals; this allows us to split simulation outputs into children (0-11) and adults (12+) and produce age-specific projections.	35% for un-vaccinated people, increased for vaccinated people according to the vaccine efficacy against symptoms	stratified by age group, derived from state level confirmed cases and deaths data.	We use our agent-based model, called EpiHiper, which computes stochastic transmissions of a disease in a synthetic contact network between individuals and stochastic state transitions within each individual following a disease model. Our disease model is created based on the COVID-19 Pandemic Planning Scenarios document prepared by CDC (https://www.cdc.gov/coronavirus/2019-ncov/hcp/planning-scena…	(i) individual preventive behavior, (ii) individual reduction of non-essential activities, (iii) All K-12 schools are closed from late-December 2021 to the beginning of 2022; and in-school mask mandate, (iv) symptomatic people self-isolate themselves at home.	recovered (from infections) people go back to a partially immune state after 0.5 years on average.	14 days	same as vaccine efficacy against symptoms specified in the scenario description	as specified in the scenario description, configured per state	vaccinated people go back to a partially immune state after 0.5 years on average.	Not applicable.	NA	For each state, we calibrate the transmissibility parameter in our disease model targeting the state level esimtated effective reproduction number for the last date of fitting data.	Compliances are 25% on average for NPI (i), 15% on average for (ii), 100% for (iii), and 75% for (iv).	estimated from multiple replicates of simulations.	Not applicable	combination of age-specific case ascertainment and case_fatality_rate	embedded in our synthetic contact network model.	Not applicable	NA	NYT cases and deaths, HHS hospitalizations, CDC age-specific vaccination	Not available	Jiangzhuo Chen (UVA) <chenj@virginia.edu>, Stefan Hoops (UVA) <shoops@virginia.edu>, Parantapa Bhattacharya (UVA) <parantapa@virginia.edu>, Dustin Machi (UVA) <dm8qs@virginia.edu>, Bryan Lewis (UVA), Madhav Marathe (UVA)	UVA Biocomplexity Institute	in-school contacts are explicitly modeled for school-aged individuals	school closure modeled explicitly (in-school contacts disabled) during winter break	with 75% compliance symptomatic people self-isolate themselves at home	transmissibility, NPI compliances, age-specific projection of future vaccinations, age-specific CHR and CFR	Immunity is explicitly modeled at individual level using infection and vaccination time series data and based on the waning model	R_t is estimated at state level for the dates before the projection period with confirmed cases data
